# Supplementary material for: Evidence of Stem Cells Mobilization in the Blood of Patients with Pancreatitis: A Potential Link with Disease Severity
Source: Stem Cells Int. 2022 Jul 8;2022:5395248. doi: 10.1155/2022/5395248 (PMC9286984; doi:10.1155/2022/5395248)
Supplement: Supplementary Materials — Table S1. The correlations between circulating populations of BMSCs and concentration of chemoattractive factors or general patients' characteristics in acute pancreatitis (AP) patients. EPCs: endothelial progenitor cells. HSCs: hematopoietic stem cells. MSCs: mesenchymal stem/stromal cells. SCs: stem cells. VSELs: very small embryonic-like stem cells. Spearman rank correlation coefficients with corresponding p values are presented. Table S2. The correlation between circulating populations of BMSCs and concentration of chemoattractive factors or general patients' characteristics in chronic pancreatitis (CP) patients. EPCs: endothelial progenitor cells. HSCs: hematopoietic stem cells. MSCs: mesenchymal stem/stromal cells. SCs: stem cells. VSELs: very small embryonic-like stem cells. Spearman rank correlation coefficients with corresponding p values are presented. Table S3. The correlation between circulating populations of BMSCs and concentration of chemoattractive factors or general patients' characteristics in mild acute pancreatitis (MAP) patients. EPCs: endothelial progenitor cells. HSCs: hematopoietic stem cells. MSCs: mesenchymal stem/stromal cells. SCs: stem cells. VSELs: very small embryonic-like stem cells. Spearman rank correlation coefficients with corresponding p-values are presented. Table S4. The correlation between circulating populations of BMSC and concentration of chemoattractive factors general patients' characteristics in moderate/severe acute pancreatitis patients. EPCs: endothelial progenitor cells. HSCs: hematopoietic stem cells. MSCs: mesenchymal stem/stromal cells. SCs: stem cells. VSELs: very small embryonic-like stem cells. Spearman rank correlation coefficients with corresponding p values are presented. [file 5395248.f1.zip]

Archive with 2 entries (2 files):
- BMSCs pancreatitis Supplement.docx
- SUpplementary BMSCs in AP and CP.pdf
